# Supplementary material for: Respiratory Gating during Stereotactic Body Radiotherapy for Lung Cancer Reduces Tumor Position Variability
Source: PLoS One. 2014 Nov 7;9(11):e112824. doi: 10.1371/journal.pone.0112824 (PMC4224502; doi:10.1371/journal.pone.0112824)
Supplement: Table S1 — Tumor characteristics and respiratory motion. (XLS) [file pone.0112824.s001.xls]

## Sheet: Table S2
Table S1. Tumor characteristics and respiratory motion
group A
Patient	Tumor location	Tumor diameter (mm)	再発確認日	再発部位	Respiratory motion (mm)
1	lower lobe	12	38902	多発肝転移	3
2	upper lobe	19	37652	局所	8
3	lower lobe	12			8
4	lower lobe	15	38097	局所＋肝meta	8
5	lower lobe	28			8
6	lower lobe	14			9
7	lower lobe	9			9
8	lower lobe	18			11
9	upper lobe	10			9
10	lower lobe	40			16
11	middle lobe	25			8
12	lower lobe	32			18
13	lower lobe	29			17
14	lower lobe	18			30
group B
Patient	Tumor location	Tumor diameter (mm)	再発確認日	再発部位	Respiratory motion (mm)
15	upper lobe	15	39469	局所	0
16	upper lobe	15			3
17	lower lobe	21	38026	腹壁転移（手術の切開創近傍）	0
18	upper lobe	15			3
19	upper lobe	24			3
20	upper lobe	22			4
21	upper lobe	10			3
22	upper lobe	36			4
23	upper lobe	16			1
24	upper lobe	27			1
25	upper lobe	17	38747.5	#DIV/0!	2
26	upper lobe	11			3
27	upper lobe	26		0.3	1
28	upper lobe	27			1
29	upper lobe	25			1
30	upper lobe	21			2
			38747.5	#DIV/0!
