# Supplementary material for: Respiratory Gating during Stereotactic Body Radiotherapy for Lung Cancer Reduces Tumor Position Variability
Source: PLoS One. 2014 Nov 7;9(11):e112824. doi: 10.1371/journal.pone.0112824 (PMC4224502; doi:10.1371/journal.pone.0112824)
Supplement: Table S2 — Inter-observer variation in tumor localization. (XLS) [file pone.0112824.s002.xls]

## Sheet: Table S1
Table S2. Inter-observer variation in tumor localization
Craniocaudal direction
Patient	Fraction	EPID image	Observer Aa (mm)	Observer Bb (mm)	Difference between the two observers (mm)
1	1st	2nd	0	0	0
		last	0	0	0
	3rd	2nd	-1	-1	0
		last	-1	-1	0
	4th	2nd	-2	-2	0
		last	-2	-2	0
2	3rd	2nd	0	-1	1
		last	1	0	1
	4th	2nd	0	0	0
		last	1	0	1
3	2nd	2nd	0	0	0
		last	0	0	0
	3rd	2nd	0	0	0
		last	1	0	1
	4th	2nd	0	0	0
		last	0	0	0
4	1st	2nd	-1	0	-1
		last	-1	0	-1
	2nd	2nd	1	0	1
		last	0	0	0
	3rd	2nd	-3	-3	0
		last	-3	-3	0
	4th	2nd	-1	-2	1
		last	0	-2	2
5	1st	2nd	0	0	0
		last	1	0	1
	2nd	2nd	2	1	1
		last	2	2	0
6	2nd	2nd	1	1.1	-0.1
		last	0	0	0
	3rd	2nd	0	0	0
		last	0	0	0
	4th	2nd	1	1	0
		last	1	1	0
7	2nd	2nd	0	0	0
		last	0	0	0
	3rd	2nd	0	-3	3
		last	0	-3	3
8	1st	2nd	1	0	1
		last	1	1	0
	2nd	2nd	-3	-4	1
		last	-3	-4	1
	3rd	2nd	-2	-3	1
		last	-2	-3	1
	4th	2nd	-1	-1	0
		last	-3	-3	0
9	1st	2nd	0	0	0
		last	0	0	0
	2nd	2nd	-3	-4	1
		last	-3	-3	0
	3rd	2nd	-2	-1	-1
		last	-2	-2	0
	4th	2nd	-3	-4	1
		last	-3	-4	1
10	1st	2nd	0	0	0
		last	0	0	0
	2nd	2nd	1	1	0
		last	2	0	2
	3rd	2nd	3	2	1
		last	3	2	1
	4th	2nd	3	2	1
		last	3	2	1
11	1st	2nd	-1	0	-1
		last	0	0	0
	2nd	2nd	1	1	0
		last	2	0	2
	3rd	2nd	1	0	1
		last	1	0	1
	4th	2nd	0	0	0
		last	0	0	0
12	1st	2nd	-1	-1	0
		last	3	2	1
	2nd	2nd	1	0	1
		last	0	-1	1
	3rd	2nd	1	-1	2
		last	2	0	2
	4th	2nd	0	-1	1
		last	0	-2	2
13	1st	2nd	0	0	0
		last	0	0	0
	3rd	2nd	3	2	1
		last	3	2	1
	4th	2nd	2	1	1
		last	2	1	1
14	1st	2nd	0	0	0
		last	0	0	0
	2nd	2nd	0	0	0
		last	0	0	0
	3rd	2nd	-3	-3	0
		last	-4	-4	0
	4th	2nd	1	0	1
		last	1	0	1
15	2nd	2nd	0	0	0
		last	0	0	0
	3rd	2nd	0	0	0
		last	0	0	0
	4th	2nd	-2	-3	1
		last	-2	-4	2
16	2nd	2nd	0	0	0
		last	0	0	0
	3rd	2nd	2	0	2
		last	2	0	2
	4th	2nd	0	0	0
		last	0	0	0
17	2nd	2nd	0	0	0
		last	0	0	0
	4th	2nd	1	1	0
		last	1	1	0
18	2nd	2nd	0	1	-1
		last	0	0	0
	3rd	2nd	0	0	0
		last	2	0	2
	4th	2nd	-1	-1	0
		last	-1	0	-1
19	2nd	2nd	0	0	0
		last	0	0	0
	3rd	2nd	0	0	0
		last	0	-1	1
	4th	2nd	-3	-3	0
		last	-3	-3	0
20	2nd	2nd	0	0	0
		last	0	0	0
	3rd	2nd	-1	0	-1
		last	-1	0	-1
	4th	2nd	1	2	-1
		last	1	1	0
21	2nd	2nd	0	0	0
		last	0	0	0
	3rd	2nd	0	0	0
		last	0	0	0
	4th	2nd	0	0	0
		last	0	0	0
22	1st	2nd	1	0	1
		last	0	0	0
	2nd	2nd	2	1	1
		last	3	3	0
	3rd	2nd	3	1	2
		last	2	2	0
	4th	2nd	5	4	1
		last	5	3	2
23	1st	2nd	0	0	0
		last	0	0	0
	2nd	2nd	1	1	0
		last	1	1	0
	3rd	2nd	1	1	0
		last	1	1	0
	4th	2nd	1	2	-1
		last	2	2	0
24	1st	2nd	0	0	0
		last	1	1	0
	2nd	2nd	1	1	0
		last	2	2	0
	3rd	2nd	4	3	1
		last	4	2	2
	4th	2nd	5	3	2
		last	5	4	1
25	1st	2nd	0	0	0
		last	0	0	0
	2nd	2nd	0	0	0
		last	0	0	0
	3rd	2nd	1	1	0
		last	2	1	1
	4th	2nd	-1	0	-1
		last	-1	-1	0
26	1st	2nd	-1	-1	0
		last	-1	-1	0
	2nd	2nd	-1	-1	0
		last	-1	-1	0
	3rd	2nd	0	-1	1
		last	0	-1	1
	4th	2nd	0	1	-1
		last	0	0	0
27	2nd	2nd	0	0	0
		last	0	0	0
	3rd	2nd	1	1	0
		last	1	0	1
	4th	2nd	0	0	0
		last	0	0	0
28	1st	2nd	0	0	0
		last	-1	0	-1
	2nd	2nd	0	0	0
		last	-1	0	-1
	3rd	2nd	1	1	0
		last	0	0	0
	4th	2nd	-1	0	-1
		last	-1	0	-1
29	1st	2nd	0	0	0
		last	0	0	0
	2nd	2nd	0	0	0
		last	0	0	0
	3rd	2nd	-1	0	-1
		last	-1	0	-1
	4th	2nd	-1	0	-1
		last	-1	0	-1
30	1st	2nd	0	0	0
		last	1	0	1
	2nd	2nd	-1	0	-1
		last	0	0	0
	3rd	2nd	1	0	1
		last	0	0	0
	4th	2nd	0	0	0
		last	0	0	0
Mediolateral direction
Patient	Fraction	EPID image	Observer Aa (mm)	Observer Bb (mm)	Difference between the two observers (mm)
1	1st	2nd	0	0	0
		last	0	0	0
	3rd	2nd	1	1	0
		last	1	1	0
	4th	2nd	2	3	-1
		last	1	1	0
2	3rd	2nd	0	0	0
		last	0	0	0
	4th	2nd	1	1	0
		last	0	0	0
3	2nd	2nd	0	0	0
		last	0	0	0
	3rd	2nd	2	0	2
		last	0	0	0
	4th	2nd	0	0	0
		last	0	0	0
4	1st	2nd	0	0	0
		last	0	-1	1
	2nd	2nd	-2	-3	1
		last	-2	-3	1
	3rd	2nd	-2	-2	0
		last	-2	-2	0
	4th	2nd	-2	-3	1
		last	-2	-2	0
5	1st	2nd	0	0	0
		last	0	0	0
	2nd	2nd	3	1	2
		last	3	0	3
6	2nd	2nd	0	0	0
		last	0	0	0
	3rd	2nd	1	1	0
		last	1	1	0
	4th	2nd	1	0	1
		last	0	0	0
7	2nd	2nd	0	0	0
		last	0	0	0
	3rd	2nd	0	1	-1
		last	0	0	0
8	1st	2nd	0	0	0
		last	0	0	0
	2nd	2nd	-1	-1	0
		last	-1	-3	2
	3rd	2nd	0	-1	1
		last	0	-1	1
	4th	2nd	-1	-2	1
		last	-1	-3	2
9	1st	2nd	0	0	0
		last	0	0	0
	2nd	2nd	1	0	1
		last	0	0	0
	3rd	2nd	0	0	0
		last	0	0	0
	4th	2nd	0	1	-1
		last	0	0	0
10	1st	2nd	0	0	0
		last	0	-1	1
	2nd	2nd	1	-1	2
		last	0	-1	1
	3rd	2nd	0	1	-1
		last	1	1	0
	4th	2nd	1	1	0
		last	3	2	1
11	1st	2nd	0	0	0
		last	0	0	0
	2nd	2nd	-1	0	-1
		last	0	0	0
	3rd	2nd	-1	0	-1
		last	-1	0	-1
	4th	2nd	0	-1	1
		last	0	-1	1
12	1st	2nd	0	0	0
		last	0	-1	1
	2nd	2nd	1	0	1
		last	1	0	1
	3rd	2nd	0	1	-1
		last	1	1	0
	4th	2nd	0	1	-1
		last	0	2	-2
13	1st	2nd	0	0	0
		last	0	0	0
	3rd	2nd	-1	-1	0
		last	-1	0	-1
	4th	2nd	0	0	0
		last	1	0	1
14	1st	2nd	0	0	0
		last	0	0	0
	2nd	2nd	1	0	1
		last	0	0	0
	3rd	2nd	0	-1	1
		last	-1	-1	0
	4th	2nd	1	0	1
		last	1	1	0
15	2nd	2nd	0	0	0
		last	0	0	0
	3rd	2nd	0	0	0
		last	0	0	0
	4th	2nd	0	-1	1
		last	0	-2	2
16	2nd	2nd	0	0	0
		last	0	0	0
	3rd	2nd	0	0	0
		last	0	0	0
	4th	2nd	0	1	-1
		last	0	0	0
17	2nd	2nd	0	0	0
		last	0	0	0
	4th	2nd	-1	-1	0
		last	-1	-1	0
18	2nd	2nd	0	0	0
		last	0	0	0
	3rd	2nd	2	0	2
		last	2	0	2
	4th	2nd	2	0	2
		last	2	0	2
19	2nd	2nd	0	0	0
		last	0	0	0
	3rd	2nd	-2	-2	0
		last	-2	-2	0
	4th	2nd	-2	-3	1
		last	-1	-2	1
20	2nd	2nd	0	0	0
		last	0	0	0
	3rd	2nd	0	0	0
		last	0	0	0
	4th	2nd	0	0	0
		last	0	1	-1
21	2nd	2nd	0	0	0
		last	0	0	0
	3rd	2nd	-1	-1	0
		last	-1	-1	0
	4th	2nd	-1	-1	0
		last	-1	-1	0
22	1st	2nd	0	0	0
		last	0	0	0
	2nd	2nd	0	0	0
		last	0	1	-1
	3rd	2nd	4	3	1
		last	4	2	2
	4th	2nd	3	3	0
		last	3	3	0
23	1st	2nd	0	0	0
		last	0	0	0
	2nd	2nd	-1	-1	0
		last	-1	-1	0
	3rd	2nd	-2	-2	0
		last	-2	-2	0
	4th	2nd	0	0	0
		last	0	0	0
24	1st	2nd	-1	-1	0
		last	-1	-1	0
	2nd	2nd	-3	-3	0
		last	-2	-2	0
	3rd	2nd	-3	-4	1
		last	-4	-5	1
	4th	2nd	-2	-5	3
		last	-3	-4	1
25	1st	2nd	0	0	0
		last	0	0	0
	2nd	2nd	0	0	0
		last	0	0	0
	3rd	2nd	1	0	1
		last	1	1	0
	4th	2nd	1	1	0
		last	2	1	1
26	1st	2nd	0	0	0
		last	1	0	1
	2nd	2nd	0	0	0
		last	1	1	0
	3rd	2nd	1	1	0
		last	1	1	0
	4th	2nd	1	2	-1
		last	1	2	-1
27	2nd	2nd	0	0	0
		last	0	0	0
	3rd	2nd	1	1	0
		last	1	1	0
	4th	2nd	0	0	0
		last	-1	0	-1
28	1st	2nd	0	0	0
		last	0	0	0
	2nd	2nd	0	0	0
		last	0	0	0
	3rd	2nd	0	0	0
		last	0	0	0
	4th	2nd	0	0	0
		last	0	0	0
29	1st	2nd	-1	0	-1
		last	0	0	0
	2nd	2nd	-1	0	-1
		last	-2	0	-2
	3rd	2nd	0	0	0
		last	0	0	0
	4th	2nd	2	1	1
		last	3	1	2
30	1st	2nd	0	0	0
		last	0	0	0
	2nd	2nd	0	1	-1
		last	0	1	-1
	3rd	2nd	1	0	1
		last	0	0	0
	4th	2nd	0	1	-1
		last	0	0	0
a T tumor position evaluated by observer A.
b T tumor position evaluated by observer B.
