# Supplementary material for: Respiratory Gating during Stereotactic Body Radiotherapy for Lung Cancer Reduces Tumor Position Variability
Source: PLoS One. 2014 Nov 7;9(11):e112824. doi: 10.1371/journal.pone.0112824 (PMC4224502; doi:10.1371/journal.pone.0112824)
Supplement: Table S3 — Tumor position variability during treatment in group A. (XLS) [file pone.0112824.s003.xls]

## Sheet: Table S3
Table S3. Tumor position variability during treatment in group A
Craniocaudal direction
Patient	SD (mm)	range (mm)
1	1.08927	5	0	2	1	1	0	0	0	0	0	1	0	1	0	1	0	0	0	-1	-1	-1	-1	-1	-1	-1	-1	-1	-1	-1	-1	-2	-1	-1	-1	-1	-1	-2	-2	-2	-2	-2	-2	-2	-3	-2	-2	-2	-2
2	0.536573	2	0	0	0	0	0	0	0	0	-1	0	-1	0	0	0	0	0	0	0	0	0	0	0	0	0	0	1	0	0	0	0	0	0	0	0	0	0	0	1	1	1	1	1	1	1	1	1	1
3	0.977863	6	0	0	0	0	-3	0	0	0	0	0	0	0	0	0	-1	0	-2	0	0	0	-1	-3	-3	0	0	-1	0	0	0	0	0	0	0	1	0	0	0	1	0	0	3	2	2	2	-1	1	0
4	1.4392	5	-1	0	-1	-1	-1	-1	-1	-1	-2	-1	-1	-1	-1	-1	0	-3	-1	0	-1	-2	-1	-1	1	1	-2	2	2	1	1	1	1	2	1	1	1	1	1	1	0	1	1	1	0	0	0	-2	-3
5	1.07238	3	0	0	0	0	0	0	0	0	0	0	0	0	0	0	0	0	0	0	0	1	2	2	2	1	1	1	2	2	2	3	2	2	2	2	2	2	3	3	0	2	2
6	0.493804	1	1	0	0	0	0	0	0	0	0	0	0	0	0	0	0	0	0	0	0	1	1	1	1	1	1	1	1	1	1
7	0.218218	1	0	0	-1	0	0	0	0	0	0	0	0	0	0	0	0	0	0	0	0	0	0
8	1.50197	6	1	0	2	0	0	1	1	-3	-3	-2	-2	-3	-4	-3	-3	-1	-2	-2	-2	-2	-3	-3	-2	-2	-1	-2	-1	-2	0	-2	-3
9	1.31816	3	0	0	0	0	0	0	0	0	0	0	0	0	-3	-3	-3	-3	-3	-3	-3	-3	-3	-3	-3	-3	-3	-2	-2	-2	-2	-2	-3	-3	-3	-3	-3	-3	-2	-3	-3	-3	-3	-3	-3
10	1.31789	4	0	0	0	0	0	0	0	0	0	2	1	1	2	1	2	2	2	2	2	3	3	3	3	2	3	3	3	2	3	4	3	3	3	3	4	3	3	4	3
11	0.994434	4	-1	-1	-1	-1	-1	-1	-1	-2	0	-1	0	2	1	1	1	1	2	2	1	2	2	1	2	1	1	1	1	1	1	1	1	1	1	1	1	0	0	0	0	0	0	0	0	0	0	0	0
12	1.19729	5	-1	-1	0	0	0	3	1	1	1	1	1	0	0	0	4	1	1	2	3	1	2	2	2	0	0	0	0	0	0
13	1.36198	4	0	0	0	0	0	0	3	3	3	4	3	4	3	3	2	2	2	2	2	3	2	2
14	1.7834	8	0	0	0	0	0	0	0	0	0	0	0	0	0	0	0	0	0	0	0	0	0	0	0	0	0	0	0	0	-1	0	-1	0	0	0	0	1	0	0	0	0	-3	-3	-3	-2	-4	-2	-2
Mediolateral direction
Patient	SD (mm)	range (mm)
1	0.689965	3	0	1	0	0	-1	-1	0	0	-1	0	0	0	0	1	0	0	0	1	1	1	1	1	1	1	1	1	1	1	1	1	1	1	1	1	1	2	2	2	1	1	1	2	1	1	0	1	1
2	0.535595	2	0	0	0	0	0	0	0	0	0	0	0	0	0	0	0	0	-1	0	0	0	0	0	0	0	0	0	1	1	1	1	1	1	1	1	1	1	1	1	1	1	1	1	1	1	1	1	1
3	0.541273	3	0	0	0	0	0	0	0	0	0	0	0	0	0	0	0	0	0	0	0	0	0	-1	0	0	0	0	0	2	1	1	0	1	0	0	0	0	0	1	0	0	0	-1	0	-1	-1	-1	0
4	1.22489	5	0	0	0	1	0	0	0	0	0	0	0	0	1	1	0	0	0	0	0	0	0	0	-2	-2	-3	-3	-3	-3	-3	-3	-2	-3	-3	-3	-3	-2	-2	-2	-2	-2	-2	-2	-2	-2	-2	-1	-2
5	1.51818	3	0	0	0	0	0	0	0	0	0	0	0	0	0	0	0	0	0	0	0	0	3	3	3	3	3	3	3	3	3	3	3	3	3	3	3	3	3	3	3	3	3
6	0.50612	1	0	0	0	0	0	0	0	0	0	1	1	1	0	1	1	1	1	1	1	0	1	1	1	0	1	1	1	1	0
7	0	0	0	0	0	0	0	0	0	0	0	0	0	0	0	0	0	0	0	0	0	0	0
8	0.625618	2	0	0	0	0	0	0	0	-1	-1	0	0	0	-1	-1	-1	0	0	0	0	0	0	-1	0	-1	-1	-1	-1	-2	-1	-2	-1
9	0.375023	2	0	0	0	0	0	0	0	0	0	0	0	0	1	1	0	0	0	0	0	0	0	1	0	0	0	0	0	1	0	0	0	0	-1	0	0	0	-1	0	0	0	0	0	0
10	0.844127	3	0	0	0	0	0	0	0	0	0	1	1	1	0	0	1	1	1	0	0	0	0	0	1	1	1	1	2	1	1	2	1	2	2	1	2	2	2	2	3
11	0.497914	2	0	0	0	0	0	0	0	1	0	0	0	-1	-1	0	-1	-1	-1	0	-1	0	-1	0	0	-1	-1	-1	0	0	-1	-1	-1	0	0	0	-1	0	0	0	0	0	0	0	0	0	0	0	0
12	0.685889	2	0	0	0	0	0	0	1	1	2	1	1	0	1	1	2	0	0	0	0	0	0	0	2	1	0	0	0	0	0
13	0.732664	2	0	0	0	0	0	0	-1	-1	-1	-1	-1	-1	-1	-1	0	0	0	1	1	0	1	1
14	0.726742	3	0	0	0	0	0	0	0	0	0	0	0	0	0	0	0	0	0	0	0	0	1	0	1	0	0	0	0	0	1	0	0	0	0	0	0	1	0	0	0	0	0	0	0	-1	0	-1	-1
The number in the column D to CP is a tumor position in mm relative to a reference image.
[truncated: 44 more columns]
