# Supplementary material for: Respiratory Gating during Stereotactic Body Radiotherapy for Lung Cancer Reduces Tumor Position Variability
Source: PLoS One. 2014 Nov 7;9(11):e112824. doi: 10.1371/journal.pone.0112824 (PMC4224502; doi:10.1371/journal.pone.0112824)
Supplement: Table S4 — Tumor position variability during treatment in group B. (XLS) [file pone.0112824.s004.xls]

## Sheet: Table S4
Table S4. Tumor position variability during treatment in group B
Craniocaudal direction
Patient	SD (mm)	range (mm)
15	0.790257	2	0	0	0	0	0	0	0	0	0	0	0	0	0	0	0	-2	-1	-1	-1	-1	-2	-2	-2
16	0.906962	2	0	0	0	0	0	0	0	0	0	0	2	2	2	2	2	2	2	1	1	2	2	0	0	0	0	0	0	0	0	0	0	0
17	0.5	1	0	0	0	1	1	1	1	1	1
18	1.03127	4	1	0	0	0	0	0	0	0	0	0	1	0	1	1	1	1	1	1	1	1	2	0	-1	-1	-2	-1	-1	-2	-1	-2	-1	-1
19	1.62976	4	0	0	0	0	0	0	0	0	0	0	0	0	0	0	-3	-3	-3	-3	-4	-4	-3	-3	-3
20	0.99923	4	0	0	-1	0	0	0	0	0	-1	-1	-1	-2	-1	-1	-1	-1	-1	1	1	1	1	1	2	1	1	1
21	0.336011	1	0	0	0	0	0	0	0	0	0	0	0	0	0	0	0	0	0	0	0	0	0	0	0	0	1	1	0	1	1	0	0	0
22	1.71773	6	1	0	-1	0	0	2	2	1	2	3	3	2	1	3	3	3	3	3	2	3	4	4	2	4	5	5	5	5	5	5	4	5
23	0.616964	3	0	0	-1	0	0	0	0	1	1	1	1	1	0	1	1	1	1	1	1	1	1	1	1	1	2	1	1	1	1	1	2
24	1.96896	6	0	0	0	0	0	1	0	1	0	1	1	1	1	2	1	1	2	3	2	2	2	2	2	4	4	4	4	5	5	5	4	5	4	4	5	5	5	5	5	4	5	5	5	5	6	5
25	1.06595	5	0	0	0	0	0	0	0	0	0	0	0	0	0	0	1	1	1	1	1	1	2	-3	-1	-2	-2	-1	-1	-1
26	0.504878	1	-1	-1	-1	-1	-1	-1	-1	-1	-1	-1	-1	-1	-1	-1	-1	-1	-1	-1	-1	-1	0	-1	0	-1	-1	0	0	0	0	0	-1	-1	0	0	-1	0	0	0	0	0	0	0	0	0	0	0	0
27	0.56149	2	0	0	0	0	0	0	0	0	0	1	1	1	1	1	2	1	1	1	1	0	0	0	0	0	0	0	0	0	0
28	0.97397	3	0	-2	-2	-1	-1	1	0	0	1	1	-1	0	1	0	1	0	0	0	-1	0	-1	-2	-1
29	0.66722	3	0	0	-1	-1	0	0	0	0	-1	0	0	0	0	0	0	0	0	1	-1	0	0	-1	-1	-2	0	-1	-2	0	-1	-1	-1	-1	1	-1	-1	-1	-1	-1	-1	-1	-1	-1	-1
30	1.02893	4	0	0	0	0	0	0	0	0	0	1	-2	-1	-2	-1	-2	-2	-2	-3	-3	-2	0	0	1	0	0	0	0	0	0	0	-2	0	1	0	0	1	0	0	0	0	0	0	0
Mediolateral direction
Patient	SD (mm)	range (mm)
15	0.288104	1	0	0	0	0	0	0	0	0	0	0	0	0	0	0	0	0	0	0	0	1	0	1	0
16	0.245935	1	0	0	0	0	0	0	0	0	0	0	0	0	0	0	-1	0	0	0	-1	0	0	0	0	0	0	0	0	0	0	0	0	0
17	0.5	1	0	0	0	-1	-1	-1	-1	-1	-1
18	0.910844	2	0	0	0	0	1	0	0	0	0	0	2	2	2	2	2	2	2	2	2	2	2	2	2	2	2	2	2	2	2	2	2	2
19	0.822125	2	0	0	0	0	0	-2	-2	-2	-2	-2	-2	-2	-2	-2	-2	-2	-2	-1	-1	-1	-1	-1	-1
20	0	0	0	0	0	0	0	0	0	0	0	0	0	0	0	0	0	0	0	0	0	0	0	0	0	0	0	0
21	0.456803	1	0	-1	0	0	0	-1	0	0	0	0	-1	-1	-1	-1	-1	-1	-1	0	-1	-1	-1	-1	-1	-1	-1	-1	-1	-1	-1	-1	-1	-1
22	1.75029	4	0	0	0	0	0	0	0	0	0	1	0	0	0	0	3	4	4	3	3	4	4	4	4	3	3	3	4	3	3	4	3	3
23	0.997847	3	0	0	-1	0	0	-1	0	-1	-1	-1	-1	-1	-1	-1	-1	-2	-2	-3	-3	-2	-3	-2	-2	0	0	0	0	0	0	0	0
24	1.11295	4	-1	0	-1	-1	0	-1	0	-1	0	-1	-1	-3	-3	-3	-3	-2	-3	-2	-2	-2	-2	-2	-2	-3	-3	-3	-3	-3	-3	-3	-3	-4	-4	-4	-3	-2	-3	-3	-3	-2	-2	-3	-4	-3	-3	-3
25	0.818923	2	0	0	0	0	0	0	0	0	0	0	0	0	0	0	1	1	1	1	0	1	1	2	1	2	2	2	2	2
26	0.428403	1	0	0	0	1	1	0	0	1	1	1	1	1	0	0	0	0	0	1	1	1	0	1	0	1	1	1	1	1	1	1	1	1	1	1	1	1	1	1	1	1	1	1	1	1	1	1	1
27	0.755929	2	0	0	0	0	0	0	0	0	0	0	1	1	0	1	1	1	1	1	1	0	0	-1	-1	-1	-1	-1	-1	-1	-1
28	0.288104	1	0	0	0	0	0	0	0	0	0	1	0	0	0	0	1	0	0	0	0	0	0	0	0
29	1.74765	6	-1	0	-1	0	0	-1	-1	0	-1	0	-1	-1	-1	0	-2	-2	-2	-1	-1	-2	-2	1	0	1	0	0	1	0	1	1	0	0	1	2	3	3	3	3	3	4	3	4	3
30	0.213083	1	0	0	0	0	0	0	0	0	0	0	0	0	0	0	0	0	0	0	0	1	0	0	0	0	0	0	0	0	0	0	0	0	1	0	0	0	0	0	0	0	0	0	0
The number in the column D to BB is a tumor position in mm relative to a reference image.
[truncated: 4 more columns]
